# Supplementary material for: Oral Vaccination against Lawsonia intracellularis Changes the Intestinal Microbiome in Weaned Piglets
Source: Animals (Basel). 2021 Jul 13;11(7):2082. doi: 10.3390/ani11072082 (PMC8300401; doi:10.3390/ani11072082)
Supplement: Supplementary file 1 [file animals-11-02082-s001.zip]

Archive with 1 entries (1 files):
- animals-1237941-supplementary.pdf
